# Supplementary material for: Effect of Magnesium Ion on the Radical-Scavenging Rate of Pterostilbene in an Aprotic Medium: Mechanistic Insight into the Antioxidative Reaction of Pterostilbene
Source: Antioxidants (Basel). 2022 Feb 9;11(2):340. doi: 10.3390/antiox11020340 (PMC8868536; doi:10.3390/antiox11020340)
Supplement: Supplementary file 1 [file antioxidants-11-00340-s001.zip]

Archive with 1 entries (1 files):
- antioxidants-1574936-supplementary.pdf
